# Supplementary material for: Identification and Replication of Urine Metabolites Associated With Short-Term and Habitual Intake of Sweet and Fatty Snacks in European Children and Adolescents
Source: J Nutr. 2024 Sep 25;154(11):3274–85. doi: 10.1016/j.tjnut.2024.09.026 (PMC11600116; doi:10.1016/j.tjnut.2024.09.026)
Supplement: multimedia component 1 [file mmc1.xlsx]

## Sheet: Intro
Supplementary File
Identification and replication of urine metabolites associated with short-term and habitual intake of sweet and fatty snacks in European children and adolescents
Jantje Goerdten1, Samuel Muli2, Jodi Rattner3, Mira Merdas3, David Achaintre3, Li Yuan1, Stefaan De Henauw4, Ronja Foraita1, Monica Hunsberger5, Inge Huybrechts3, Lauren Lissner5, Dénes Molnár6, Luis A. Moreno7,8, Paola Russo9, Toomas Veidebaum10, Krasimira Aleksandrova1,11, Ute Nöthlings2, Kolade Oluwagbemigun2, Pekka Keski-Rahkonen3* & Anna Floegel1,12*
1Leibniz Institute for Prevention Research and Epidemiology (BIPS), Bremen, Germany 2Unit of Nutritional Epidemiology, Department of Nutrition and Food Sciences, University of Bonn, Bonn, Germany 3International Agency for Research on Cancer (IARC), Lyon, France 4Department of Public Health and Primary Care, Ghent University, Ghent, Belgium 5School of Public Health and Community Medicine, Institut…

## Sheet: Sweets_Acute
Candy and sweets (no chocolate)
24h-DR Variable
Food group	Food group Name	Foodname selected
B09	Confectionery (non chocolate)	Jelly babies, Chewing gum, Sugar-coated sweets, Jelly babies with fruit essence, Pralines filled, Hard caramels, Hard caramel drops, Toffees, Chestnut cream sweet, Marshmallow, Saccharin tablets, Chocolate (only classified but it is no actual chocolate), Sweets, Moulded marshmallow, Muesli bar, Peppermint, Sweets from frothed sugar, Jelly fruit, Cream caramels, Peppermint sweets
B09a	Sugar free candies, chewing gum
B09b	Candies, candy bars, chewing gum, (with sugar)

## Sheet: Cakes,Pudding,Cookies_Acute
Cakes, Puddings and Cookies
24h-DR Variable
Food group	Food group Name	Foodname selected
A06	Sweet bakery, biscuits, pies (sweet), cakes , sweet fritters and other confectionery	Appel blintzes (small pancakes with apples) (4), Apple flan with butter-cake base, Apple flan with short pastry base glazed with a sugar-, Apple soufflÃ© (6), Apricot pastry from puff pastry, Bakery goods made from waffle batter, Berliner (doughnuts) from sponge dough low fat, Biscuits, Biscuits from butter cake batter, Biscuits from choux pastry, Biscuits from meringue, Biscuits from sponge doug…
A06a	(fat >20%)
A06b	(fat <20%)
J39a	milk based ice-creams, desserts, (chocolate) pudding	chocolate pudding, boiled (4), Cream dessert, vanilla flavour, of a dehydrated mix (5), Hamburg coffee bread from sponge dough high fat, Sandwich biscuit with chocolate cream filling, Vanilla pudding (5), Cream eclairs from choux pastry, English rice pudding (3), Chocolate foam (mousse au chocolat) (6), Plum pudding (6), Semolina pudding (4)

## Sheet: Ice Cream_Acute
Ice Cream
24h-DR Variable
Food group	Food group Name	Foodname selected
B10a	chocolate bars , chocolate coated nuts, confetti, twix, lion, mars	Ice cream
J39a	milk based ice-creams, desserts, (chocolate) pudding	Heavy-cream ice cream, Cream ice cream, Fruit ice cream, Chocolate ice cream (4), Simple ice cream, Chocolate cream (4), Soft ice cream, Ice cream with other foods, Ice cream (0)

## Sheet: Chocolate_all_Acute
Chocolate (incl. Spread)
24h-DR Variable
Food group	Food group Name	Foodname selected
B10a	Chocolate bars, chocolate coated nuts, confetti, twix, lion, mars	Chocolate + milk chocolate + Chocolate filled with nuts + Cream-milk chocolate + Chocolate filled + Milk chocolate nougat + Milk chocolate crunch + Chocolate filled with coconut + Chocolate products pralines + Pralines + Pralines filled with nut + Milk chocolate nougat + Biscuits + Bakery goods made from waffle batter + Chocolate / Nougat / Cocoa cream sweet + Sweets + Ice cream + Chocolate filled	NOT Chocolate white
B10b	Chocolate spread, paste, powder, sauce	Chocolate/ Nougat/ Cocoa cream sweet + Milk chocolate + Chocolate fondant + Chocolate + Spreads + Chocolate sauce (6) + Cream-milk chocolate whole milk a cocoa-liqueur-hazelnut cr + Cocoa powder + Chocolate sauce (4) + Chocolate butter-cream sponge cake

## Sheet: Spread_Acute
Chocolate/Nut Spread
24h-DR Variable
Food group	Food group Name	Foodname selected
B10a	Chocolate bars, chocolate coated nuts, confetti, twix, lion, mars	Chocolate / Nougat / Cocoa cream sweet	NOT Chocolate white; Chocolate; milk chocolate; Chocolate filled with nuts; Cream-milk chocolate; Chocolate filled; Milk chocolate nougat; Milk chocolate crunch; Chocolate filled with coconut; Chocolate products pralines; Pralines; Pralines filled with nut; Milk chocolate nougat; Biscuits; Bakery goods made from waffle batter; Sweets; Ice cream; Chocolate filled
B10b	Chocolate spread, paste, powder, sauce	Chocolate/ Nougat/ Cocoa cream sweet + Spreads + Cream-milk chocolate whole milk a cocoa-liqueur-hazelnut cr	NOT Milk chocolate; Chocolate fondant; Chocolate; Chocolate sauce (6); Cream-milk chocolate whole milk a cocoa-liqueur-hazelnut cr; Cocoa powder; Chocolate sauce (4); Chocolate butter-cream sponge cake

## Sheet: Crisps_Acute
Potatoe Crisps
24h-DR Variable
Food group	Food group Name	Foodname selected
A07	Savoury-fatty snacks (crisps, chips and other little snacks)	Potato crisps

## Sheet: Coffee&Tea_Acute
Coffee & Tea
24h-DR Variable
Food group	Food group Name	Foodname selected
E23	coffee, tea, coffee surrogate, decafe, herbal - ns	Coffee with milk (beverage), Tea (beverage), Tea black with cream (beverage), coffee instant (beverage), Tea black with milk (beverage), Bean coffee (beverage), Coffee replacement (beverage), Coffee with milk (beverage), tea black with sugar and citron (beverage)

## Sheet: Jelly_Acute
Jelly Sweets
24h-DR Variable
Food group	Food group Name	Foodname selected
B09b	Candies, candy bars, chewing gum, (with sugar)	Jelly babies with fruit essence + Jelly fruit + Jelly babies

## Sheet: Chocolate
Chocolate
24h-DR Variable
B10	Chocolate - ns
B10a	chocolate bars , chocolate coated nuts, confetti, twix, lion, mars
B10b	chocolate spread, paste, powder, sauce
FFQ Variable
spread_2	In the last month your child ate in your presence chocolate or nut-based spread
snack_4	In the last month your child ate in your presence snacks like chocolate candy bars (mars, lion, kit Kat, etc)

[truncated: 5 more sheets: Fatty Snacks, Crisps, Sweets, Cakes, puddings, cookies, Ice Cream]
